# Supplementary material for: Assessing Molecular Docking Tools to Guide the Design of Polymeric Materials Formulations: A Case Study of Canola and Soybean Protein
Source: Polymers (Basel). 2022 Sep 5;14(17):3690. doi: 10.3390/polym14173690 (PMC9460131; doi:10.3390/polym14173690)
Supplement: Supplementary file 1 [file polymers-14-03690-s001.zip]

Archive with 1 entries (1 files):
- polymers-1838029-supplementary.pdf
